# Supplementary material for: Clinicians’ and Users’ Views and Experiences of a Tele-Mental Health Service Implemented Alongside the Public Mental Health System during the COVID-19 Pandemic
Source: Int J Environ Res Public Health. 2023 May 19;20(10):5870. doi: 10.3390/ijerph20105870 (PMC10218653; doi:10.3390/ijerph20105870)
Supplement: Supplementary file 1 [file ijerph-20-05870-s001.zip]

Archive with 1 entries (1 files):
- ijerph-2328071-supplementary.pdf
